# Supplementary material for: Discovery of the Elusive Leptin in Birds: Identification of Several ‘Missing Links’ in the Evolution of Leptin and Its Receptor
Source: PLoS One. 2014 Mar 24;9(3):e92751. doi: 10.1371/journal.pone.0092751 (PMC3963946; doi:10.1371/journal.pone.0092751)
Supplement: Table S1 — Sample information for leptin and leptin receptor sequenced used in this study. (XLSX) [file pone.0092751.s001.xlsx]

## Sheet: Sheet1
Protein	Accession number	Accuracy	Species	Common name	Date	Method of Determination
Leptin	AF012727	Bad	Gallus gallus	Chicken	1998	mRNA
Leptin	AF432509	Bad	Gallus gallus	Chicken	2001	mRNA
Leptin	AY555727.1	Bad	Anas platyrhynchos	Mallard	2007	mRNA
Leptin	AF082501.1	Bad	Meleagris gallopavo	Turkey	1998	mRNA
Leptin	XM_004175791	Good	Taeniopygia guttata	zebra finch	2013	mRNA
Leptin	SRR797835.67134665.2	Good	Anas platyrhynchos	Mallard	2013	SRA sequence read from RNA seq
Leptin	AKMT01018336.1	Good	Falco peregrinus	peregrine falcon	2013	DNA
Leptin	AKMT01018335.1	Good	Falco peregrinus	peregrine falcon	2013	DNA
Leptin	AKMU01055767.1	Good	Falco cherrug	Saker falcon	2013	DNA
Leptin	AKMU01055766.1	Good	Falco cherrug	Saker falcon	2013	DNA
Leptin	NW_002233811.1	Good	Taeniopygia guttata	zebra finch	2013	DNA
Leptin	ABQF01099493.1	Good	Taeniopygia guttata	zebra finch	2008	DNA
Leptin	XM_003229080.1	Good	Anolis carolinensis	Green anole	2011	mRNA
Leptin	AKHW01070395.1|	Good	Alligator mississippiensis	American alligator	2012	DNA
Leptin	AEQU010066896.1	Good	Python molurus	Indian python	2011	DNA
Leptin	AGCU01029108.1	Good	Pelodiscus sinensis	Chinese soft-shelled turtle	2011	DNA
Leptin	EMP42339	Good	Chelonia mydas	Green sea turtle	2013	KB475412 genomic scaffold
Leptin	NM_001095714	Good	Xenopu leavis	African clawed frog	2013	mRNA
Leptin	DQ064637	Good	Ambystoma tigrinum	Tiger salamander	2006	mRNA
Leptin	ENSLACT00000011484	Good	Latimeria chalumnae	Coelacanth	2013	Genome search ESMBL
Leptin	D63519	Good	Hopo sapien	Human	2007	DNA
Leptin	NM_001019850	Good	Felis catus	Domestic cat	2013	mRNA
Leptin	NM_001003070	Good	Canus lupus familiaris	Dog	2013	mRNA
Leptin	SSU63540	Good	Sus scrofa	Pig	1996	mRNA
Leptin	U43943	Good	Bos taurus	Cow	1996	mRNA
Leptin	NM_013076	Good	Rattus norvegicus	Norway rat	2013	mRNA
Leptin	GU230846	Good	Myotis pilosus	Rickett's big-footed Myotis (bat)	2011	DNA
Leptin	XM_001509083	Good	Ornithorhynchus anatinus	Platypus	2011	mRNA
Leptin	AF159713	Good	Sminthopsis crassicaudata	Fat-tailed dunnart	2000	mRNA
Leptin	XM_03771584.1	Good	Sarcophilusharrisii	Tasmanian devil	2012	mRNA
Leptin A	BN000830	Good	Danio rerio	Zebrafish	2006	DNA
Leptin	AJ868357	Good	Cyprinus carpio	Common carp	2006	DNA
Leptin	FJ534535	Good	Carassius auratus	Goldfish	2009	mRNA
Leptin	AAVX01000000	Good	Callorhinchus milii	Elephant Shark	2013	DNA
Leptin Receptor	NM_204323.1	Good	Gallus gallus	Chicken	2013	mRNA
Leptin Receptor	AB033383.1	Good	Gallus gallus	Chicken	2002	mRNA
Leptin Receptor	AY373022.2	Good	Gallus gallus	Chicken	2007	mRNA
Leptin Receptor	AF321982.1	Good	Meleagris gallopavo	Turkey	2003	mRNA
Leptin Receptor	XM_003208910.1	Good	Meleagris gallopavo	Turkey	2011	mRNA
Leptin Receptor	HQ699480.1	Good	Anser anser	Domestic Goose	2012	mRNA
Leptin Receptor	EU807933.1	Good	Anas platyrhynchos	Mallard	2008	mRNA
Leptin Receptor	JQ289561.1	Good	Dromaius novaehollandiae	Emu	2012	mRNA
Leptin Receptor	XM_005151308.1	Good	Melopsittacus undulatus	Budgerigar	2013	mRNA
Leptin Receptor	AADN03005619.1	Good	Gallus gallus	Red Jungle fowl	2011	DNA
Leptin Receptor	ADDD01117414.1	Good	Meleagris gallopavo	Turkey breed Aviagen	2010	DNA
Leptin Receptor	ADDD01110041.1	Good	Meleagris gallopavo	Turkey breed Aviagen	2010	DNA
Leptin Receptor	AKMU01009388.1	Good	Falco cherrug	Saker falcon	2013	DNA
Leptin Receptor	AKMT01042446.1	Good	Falco peregrinus	peregrine falcon	2013	DNA
Leptin Receptor	AKCR01004145.1	Good	Columba livia	Rock Dove	2013	DNA
Leptin Receptor	ADON01111704.1	Good	Anas platyrhynchos	Mallard	2013	DNA
Leptin Receptor	AOUJ01017190.1	Good	Ara macao	Scarlet Macaw	2013	DNA
Leptin Receptor	AMXX01243052.1	Good	Ara macao	Scarlet Macaw	2013	DNA
Leptin Receptor	AOUJ01017189.1	Good	Ara macao	Scarlet Macaw	2013	DNA
Leptin Receptor	AMXX01128047.1	Good	Ara macao	Scarlet Macaw	2013	DNA
Leptin Receptor	AGAI01063116.1	Good	Melopsittacus undulatus	budgerigar	2011	DNA
Leptin Receptor	ANZD01022550.1	Good	Pseudopodoces humilis	Ground Tit	2013	DNA
Leptin Receptor	AKHW01025124.1	Good	Alligator mississippiensis	American alligator	2012	DNA
Leptin Receptor	AJIM01211680.1	Good	Chelonia mydas	Green Sea Turtle	2013	DNA
Leptin Receptor	AHGY01418846.1	Good	Chrysemys picta bellii	Painted Tutle	2012	DNA
Leptin Receptor	AGCU01100154.1	Good	Pelodiscus sinensis	Chinese Soft-shelled Turtle	2011	DNA
Leptin Receptor	APJP01765550.1	Good	Apalone spinifera	Spiny Softshell Turtle	2013	DNA
